# Supplementary material for: Alectinib-Loaded Chitosan–Alginate Nanoparticles: A Novel Synthesis Method with In Vitro and In Vivo Evaluations
Source: Pharmaceutics. 2025 Apr 8;17(4):492. doi: 10.3390/pharmaceutics17040492 (PMC12030190; doi:10.3390/pharmaceutics17040492)
Supplement: Supplementary file 1 [file pharmaceutics-17-00492-s001.zip]

Archive with 1 entries (1 files):
- pharmaceutics-3549950-supplementary.pdf
